# Supplementary material for: Reliability of live and video-based coding in netball using the NetballStats application
Source: PLoS One. 2022 Jun 21;17(6):e0269330. doi: 10.1371/journal.pone.0269330 (PMC9212167; doi:10.1371/journal.pone.0269330)
Supplement: S1 Dataset — (CSV) [file pone.0269330.s008.csv]

MatchLabel	CoderName	CodeVariant	EventName	Event Count
SSN1	C1	Live	Attack Rebound	9
SSN1	C1	Live	Centre Pass	133
SSN1	C1	Live	Centre Pass Receive	122
SSN1	C1	Live	Circle Entry	184
SSN1	C1	Live	Defensive Rebound	5
SSN1	C1	Live	Gain	24
SSN1	C1	Live	Loss	23
SSN1	C1	Live	Made Goal	127
SSN1	C1	Live	Missed Goal	16
SSN1	C1	Live	Penalty	23
SSN1	C1	Live	Possession	510
SSN1	C1	Live	Second Phase	108
SSN1	C1	Live	Throw In	29
SSN1	C1	Live	Tip (Deflect)	23
SSN1	C1	Video 1	Attack Rebound	9
SSN1	C1	Video 1	Centre Pass	128
SSN1	C1	Video 1	Centre Pass Receive	122
SSN1	C1	Video 1	Circle Entry	188
SSN1	C1	Video 1	Defensive Rebound	6
SSN1	C1	Video 1	Gain	19
SSN1	C1	Video 1	Loss	28
SSN1	C1	Video 1	Made Goal	127
SSN1	C1	Video 1	Missed Goal	15
SSN1	C1	Video 1	Penalty	79
SSN1	C1	Video 1	Possession	646
SSN1	C1	Video 1	Second Phase	106
SSN1	C1	Video 1	Throw In	27
SSN1	C1	Video 1	Tip (Deflect)	29
SSN1	C1	Video 2	Attack Rebound	9
SSN1	C1	Video 2	Centre Pass	128
SSN1	C1	Video 2	Centre Pass Receive	122
SSN1	C1	Video 2	Circle Entry	189
SSN1	C1	Video 2	Defensive Rebound	6
SSN1	C1	Video 2	Gain	19
SSN1	C1	Video 2	Loss	28
SSN1	C1	Video 2	Made Goal	127
SSN1	C1	Video 2	Missed Goal	15
SSN1	C1	Video 2	Penalty	75
SSN1	C1	Video 2	Possession	642
SSN1	C1	Video 2	Second Phase	106
SSN1	C1	Video 2	Throw In	27
SSN1	C1	Video 2	Tip (Deflect)	28
SSN1	C2	Live	Attack Rebound	10
SSN1	C2	Live	Centre Pass	129
SSN1	C2	Live	Centre Pass Receive	124
SSN1	C2	Live	Circle Entry	172
SSN1	C2	Live	Defensive Rebound	6
SSN1	C2	Live	Gain	7
SSN1	C2	Live	Loss	38
SSN1	C2	Live	Made Goal	127
SSN1	C2	Live	Missed Goal	16
SSN1	C2	Live	Penalty	8
SSN1	C2	Live	Possession	510
SSN1	C2	Live	Second Phase	115
SSN1	C2	Live	Throw In	14
SSN1	C2	Video 1	(null)	1
SSN1	C2	Video 1	Attack Rebound	8
SSN1	C2	Video 1	Centre Pass	129
SSN1	C2	Video 1	Centre Pass Infringe	1
SSN1	C2	Video 1	Centre Pass Receive	121
SSN1	C2	Video 1	Circle Entry	189
SSN1	C2	Video 1	Defensive Rebound	6
SSN1	C2	Video 1	Gain	12
SSN1	C2	Video 1	Loss	36
SSN1	C2	Video 1	Made Goal	127
SSN1	C2	Video 1	Missed Goal	16
SSN1	C2	Video 1	Penalty	49
SSN1	C2	Video 1	Possession	615
SSN1	C2	Video 1	Second Phase	105
SSN1	C2	Video 1	Throw In	30
SSN1	C2	Video 1	Tip (Deflect)	11
SSN1	C2	Video 2	(null)	1
SSN1	C2	Video 2	Attack Rebound	8
SSN1	C2	Video 2	Centre Pass	129
SSN1	C2	Video 2	Centre Pass Receive	116
SSN1	C2	Video 2	Circle Entry	187
SSN1	C2	Video 2	Defensive Rebound	6
SSN1	C2	Video 2	Gain	8
SSN1	C2	Video 2	Loss	36
SSN1	C2	Video 2	Made Goal	127
SSN1	C2	Video 2	Missed Goal	16
SSN1	C2	Video 2	Penalty	62
SSN1	C2	Video 2	Possession	602
SSN1	C2	Video 2	Second Phase	111
SSN1	C2	Video 2	Throw In	28
SSN1	C2	Video 2	Tip (Deflect)	11
SSN2	C1	Live	Attack Rebound	5
SSN2	C1	Live	Centre Pass	127
SSN2	C1	Live	Centre Pass Receive	116
SSN2	C1	Live	Circle Entry	177
SSN2	C1	Live	Defensive Rebound	7
SSN2	C1	Live	Gain	11
SSN2	C1	Live	Loss	25
SSN2	C1	Live	Made Goal	122
SSN2	C1	Live	Missed Goal	14
SSN2	C1	Live	Penalty	50
SSN2	C1	Live	Possession	509
SSN2	C1	Live	Second Phase	101
SSN2	C1	Live	Throw In	32
SSN2	C1	Live	Tip (Deflect)	22
SSN2	C1	Video 1	Attack Rebound	6
SSN2	C1	Video 1	Centre Pass	123
SSN2	C1	Video 1	Centre Pass Receive	116
SSN2	C1	Video 1	Circle Entry	187
SSN2	C1	Video 1	Defensive Rebound	7
SSN2	C1	Video 1	Gain	10
SSN2	C1	Video 1	Loss	25
SSN2	C1	Video 1	Made Goal	122
SSN2	C1	Video 1	Missed Goal	15
SSN2	C1	Video 1	Penalty	104
SSN2	C1	Video 1	Possession	614
SSN2	C1	Video 1	Second Phase	97
SSN2	C1	Video 1	Throw In	32
SSN2	C1	Video 1	Tip (Deflect)	23
SSN2	C1	Video 2	Attack Rebound	6
SSN2	C1	Video 2	Centre Pass	124
SSN2	C1	Video 2	Centre Pass Receive	116
SSN2	C1	Video 2	Circle Entry	186
SSN2	C1	Video 2	Defensive Rebound	6
SSN2	C1	Video 2	Gain	10
SSN2	C1	Video 2	Loss	27
SSN2	C1	Video 2	Made Goal	122
SSN2	C1	Video 2	Missed Goal	15
SSN2	C1	Video 2	Penalty	104
SSN2	C1	Video 2	Possession	609
SSN2	C1	Video 2	Second Phase	96
SSN2	C1	Video 2	Throw In	33
SSN2	C1	Video 2	Tip (Deflect)	21
SSN2	C2	Live	(null)	2
SSN2	C2	Live	Attack Rebound	6
SSN2	C2	Live	Centre Pass	123
SSN2	C2	Live	Centre Pass Receive	116
SSN2	C2	Live	Circle Entry	170
SSN2	C2	Live	Defensive Rebound	7
SSN2	C2	Live	Gain	7
SSN2	C2	Live	Loss	31
SSN2	C2	Live	Made Goal	122
SSN2	C2	Live	Missed Goal	15
SSN2	C2	Live	Penalty	16
SSN2	C2	Live	Possession	483
SSN2	C2	Live	Second Phase	107
SSN2	C2	Live	Throw In	24
SSN2	C2	Video 1	(null)	1
SSN2	C2	Video 1	Attack Rebound	6
SSN2	C2	Video 1	Centre Pass	127
SSN2	C2	Video 1	Centre Pass Receive	114
SSN2	C2	Video 1	Circle Entry	192
SSN2	C2	Video 1	Defensive Rebound	7
SSN2	C2	Video 1	Gain	7
SSN2	C2	Video 1	Loss	28
SSN2	C2	Video 1	Made Goal	122
SSN2	C2	Video 1	Missed Goal	15
SSN2	C2	Video 1	Penalty	78
SSN2	C2	Video 1	Possession	593
SSN2	C2	Video 1	Second Phase	96
SSN2	C2	Video 1	Throw In	36
SSN2	C2	Video 1	Tip (Deflect)	5
SSN2	C2	Video 2	(null)	1
SSN2	C2	Video 2	Attack Rebound	6
SSN2	C2	Video 2	Centre Pass	125
SSN2	C2	Video 2	Centre Pass Receive	109
SSN2	C2	Video 2	Circle Entry	188
SSN2	C2	Video 2	Defensive Rebound	7
SSN2	C2	Video 2	Gain	6
SSN2	C2	Video 2	Loss	29
SSN2	C2	Video 2	Made Goal	122
SSN2	C2	Video 2	Missed Goal	15
SSN2	C2	Video 2	Penalty	84
SSN2	C2	Video 2	Possession	564
SSN2	C2	Video 2	Second Phase	96
SSN2	C2	Video 2	Throw In	32
SSN2	C2	Video 2	Tip (Deflect)	3
SSN3	C1	Live	Attack Rebound	9
SSN3	C1	Live	Centre Pass	120
SSN3	C1	Live	Centre Pass Infringe	1
SSN3	C1	Live	Centre Pass Receive	114
SSN3	C1	Live	Circle Entry	174
SSN3	C1	Live	Defensive Rebound	4
SSN3	C1	Live	Gain	19
SSN3	C1	Live	Loss	22
SSN3	C1	Live	Made Goal	114
SSN3	C1	Live	Missed Goal	15
SSN3	C1	Live	Penalty	46
SSN3	C1	Live	Possession	638
SSN3	C1	Live	Second Phase	100
SSN3	C1	Live	Throw In	24
SSN3	C1	Live	Tip (Deflect)	24
SSN3	C1	Video 1	Attack Rebound	10
SSN3	C1	Video 1	Centre Pass	118
SSN3	C1	Video 1	Centre Pass Infringe	1
SSN3	C1	Video 1	Centre Pass Receive	114
SSN3	C1	Video 1	Circle Entry	174
SSN3	C1	Video 1	Defensive Rebound	4
SSN3	C1	Video 1	Gain	20
SSN3	C1	Video 1	Loss	25
SSN3	C1	Video 1	Made Goal	114
SSN3	C1	Video 1	Missed Goal	14
SSN3	C1	Video 1	Penalty	92
SSN3	C1	Video 1	Possession	737
SSN3	C1	Video 1	Second Phase	100
SSN3	C1	Video 1	Throw In	24
SSN3	C1	Video 1	Tip (Deflect)	27
SSN3	C1	Video 2	Attack Rebound	10
SSN3	C1	Video 2	Centre Pass	118
SSN3	C1	Video 2	Centre Pass Infringe	1
SSN3	C1	Video 2	Centre Pass Receive	115
SSN3	C1	Video 2	Circle Entry	177
SSN3	C1	Video 2	Defensive Rebound	4
SSN3	C1	Video 2	Gain	21
SSN3	C1	Video 2	Loss	22
SSN3	C1	Video 2	Made Goal	114
SSN3	C1	Video 2	Missed Goal	14
SSN3	C1	Video 2	Penalty	99
SSN3	C1	Video 2	Possession	746
SSN3	C1	Video 2	Second Phase	101
SSN3	C1	Video 2	Throw In	24
SSN3	C1	Video 2	Tip (Deflect)	27
SSN3	C2	Video 1	Attack Rebound	10
SSN3	C2	Video 1	Centre Pass	120
SSN3	C2	Video 1	Centre Pass Receive	112
SSN3	C2	Video 1	Circle Entry	177
SSN3	C2	Video 1	Defensive Rebound	4
SSN3	C2	Video 1	Gain	10
SSN3	C2	Video 1	Loss	33
SSN3	C2	Video 1	Made Goal	114
SSN3	C2	Video 1	Missed Goal	16
SSN3	C2	Video 1	Penalty	69
SSN3	C2	Video 1	Possession	711
SSN3	C2	Video 1	Second Phase	99
SSN3	C2	Video 1	Throw In	24
SSN3	C2	Video 1	Tip (Deflect)	10
SSN3	C2	Video 2	Attack Rebound	10
SSN3	C2	Video 2	Centre Pass	118
SSN3	C2	Video 2	Centre Pass Receive	109
SSN3	C2	Video 2	Circle Entry	177
SSN3	C2	Video 2	Defensive Rebound	4
SSN3	C2	Video 2	Gain	8
SSN3	C2	Video 2	Loss	35
SSN3	C2	Video 2	Made Goal	114
SSN3	C2	Video 2	Missed Goal	15
SSN3	C2	Video 2	Penalty	79
SSN3	C2	Video 2	Possession	684
SSN3	C2	Video 2	Second Phase	96
SSN3	C2	Video 2	Throw In	23
SSN3	C2	Video 2	Tip (Deflect)	9
SSN4	C1	Live	Attack Rebound	4
SSN4	C1	Live	Centre Pass	125
SSN4	C1	Live	Centre Pass Receive	119
SSN4	C1	Live	Circle Entry	169
SSN4	C1	Live	Defensive Rebound	4
SSN4	C1	Live	Gain	23
SSN4	C1	Live	Loss	19
SSN4	C1	Live	Made Goal	122
SSN4	C1	Live	Missed Goal	11
SSN4	C1	Live	Penalty	40
SSN4	C1	Live	Possession	530
SSN4	C1	Live	Second Phase	109
SSN4	C1	Live	Throw In	12
SSN4	C1	Live	Tip (Deflect)	14
SSN4	C1	Video 1	Attack Rebound	3
SSN4	C1	Video 1	Centre Pass	123
SSN4	C1	Video 1	Centre Pass Receive	119
SSN4	C1	Video 1	Circle Entry	171
SSN4	C1	Video 1	Defensive Rebound	5
SSN4	C1	Video 1	Gain	25
SSN4	C1	Video 1	Loss	19
SSN4	C1	Video 1	Made Goal	122
SSN4	C1	Video 1	Missed Goal	12
SSN4	C1	Video 1	Penalty	118
SSN4	C1	Video 1	Possession	685
SSN4	C1	Video 1	Second Phase	107
SSN4	C1	Video 1	Throw In	13
SSN4	C1	Video 1	Tip (Deflect)	17
SSN4	C1	Video 2	Attack Rebound	3
SSN4	C1	Video 2	Centre Pass	123
SSN4	C1	Video 2	Centre Pass Receive	119
SSN4	C1	Video 2	Circle Entry	171
SSN4	C1	Video 2	Defensive Rebound	5
SSN4	C1	Video 2	Gain	25
SSN4	C1	Video 2	Loss	19
SSN4	C1	Video 2	Made Goal	122
SSN4	C1	Video 2	Missed Goal	12
SSN4	C1	Video 2	Penalty	125
SSN4	C1	Video 2	Possession	693
SSN4	C1	Video 2	Second Phase	107
SSN4	C1	Video 2	Throw In	13
SSN4	C1	Video 2	Tip (Deflect)	19
SSN4	C2	Live	Attack Rebound	9
SSN4	C2	Live	Centre Pass	124
SSN4	C2	Live	Centre Pass Receive	119
SSN4	C2	Live	Circle Entry	157
SSN4	C2	Live	Defensive Rebound	4
SSN4	C2	Live	Gain	5
SSN4	C2	Live	Loss	32
SSN4	C2	Live	Made Goal	122
SSN4	C2	Live	Missed Goal	13
SSN4	C2	Live	Possession	528
SSN4	C2	Live	Second Phase	113
SSN4	C2	Live	Throw In	6
SSN4	C2	Video 1	Attack Rebound	5
SSN4	C2	Video 1	Centre Pass	125
SSN4	C2	Video 1	Centre Pass Infringe	1
SSN4	C2	Video 1	Centre Pass Receive	120
SSN4	C2	Video 1	Circle Entry	167
SSN4	C2	Video 1	Defensive Rebound	4
SSN4	C2	Video 1	Gain	13
SSN4	C2	Video 1	Loss	27
SSN4	C2	Video 1	Made Goal	122
SSN4	C2	Video 1	Missed Goal	12
SSN4	C2	Video 1	Penalty	71
SSN4	C2	Video 1	Possession	615
SSN4	C2	Video 1	Second Phase	106
SSN4	C2	Video 1	Throw In	11
SSN4	C2	Video 1	Tip (Deflect)	6
SSN4	C2	Video 2	Attack Rebound	4
SSN4	C2	Video 2	Centre Pass	123
SSN4	C2	Video 2	Centre Pass Receive	117
SSN4	C2	Video 2	Circle Entry	169
SSN4	C2	Video 2	Defensive Rebound	4
SSN4	C2	Video 2	Gain	10
SSN4	C2	Video 2	Loss	30
SSN4	C2	Video 2	Made Goal	122
SSN4	C2	Video 2	Missed Goal	12
SSN4	C2	Video 2	Penalty	91
SSN4	C2	Video 2	Possession	606
SSN4	C2	Video 2	Second Phase	110
SSN4	C2	Video 2	Throw In	13
SSN4	C2	Video 2	Tip (Deflect)	10
VNL1	C1	Live	Attack Rebound	8
VNL1	C1	Live	Centre Pass	120
VNL1	C1	Live	Centre Pass Receive	112
VNL1	C1	Live	Circle Entry	168
VNL1	C1	Live	Defensive Rebound	4
VNL1	C1	Live	Gain	37
VNL1	C1	Live	Loss	32
VNL1	C1	Live	Made Goal	117
VNL1	C1	Live	Missed Goal	16
VNL1	C1	Live	Penalty	40
VNL1	C1	Live	Possession	574
VNL1	C1	Live	Second Phase	103
VNL1	C1	Live	Throw In	24
VNL1	C1	Live	Tip (Deflect)	21
VNL1	C1	Video 1	Attack Rebound	8
VNL1	C1	Video 1	Centre Pass	123
VNL1	C1	Video 1	Centre Pass Receive	112
VNL1	C1	Video 1	Circle Entry	166
VNL1	C1	Video 1	Defensive Rebound	3
VNL1	C1	Video 1	Gain	33
VNL1	C1	Video 1	Loss	35
VNL1	C1	Video 1	Made Goal	117
VNL1	C1	Video 1	Missed Goal	15
VNL1	C1	Video 1	Penalty	90
VNL1	C1	Video 1	Possession	694
VNL1	C1	Video 1	Second Phase	100
VNL1	C1	Video 1	Throw In	22
VNL1	C1	Video 1	Tip (Deflect)	22
VNL1	C1	Video 2	Attack Rebound	7
VNL1	C1	Video 2	Centre Pass	119
VNL1	C1	Video 2	Centre Pass Receive	110
VNL1	C1	Video 2	Circle Entry	164
VNL1	C1	Video 2	Defensive Rebound	3
VNL1	C1	Video 2	Gain	33
VNL1	C1	Video 2	Loss	37
VNL1	C1	Video 2	Made Goal	117
VNL1	C1	Video 2	Missed Goal	14
VNL1	C1	Video 2	Penalty	90
VNL1	C1	Video 2	Possession	693
VNL1	C1	Video 2	Second Phase	98
VNL1	C1	Video 2	Throw In	22
VNL1	C1	Video 2	Tip (Deflect)	21
VNL1	C2	Live	(null)	1
VNL1	C2	Live	Attack Rebound	8
VNL1	C2	Live	Centre Pass	119
VNL1	C2	Live	Centre Pass Receive	108
VNL1	C2	Live	Circle Entry	151
VNL1	C2	Live	Defensive Rebound	3
VNL1	C2	Live	Gain	10
VNL1	C2	Live	Loss	47
VNL1	C2	Live	Made Goal	117
VNL1	C2	Live	Missed Goal	15
VNL1	C2	Live	Penalty	19
VNL1	C2	Live	Possession	528
VNL1	C2	Live	Second Phase	102
VNL1	C2	Live	Throw In	19
VNL1	C2	Video 1	(null)	2
VNL1	C2	Video 1	Attack Rebound	6
VNL1	C2	Video 1	Centre Pass	119
VNL1	C2	Video 1	Centre Pass Receive	109
VNL1	C2	Video 1	Circle Entry	169
VNL1	C2	Video 1	Defensive Rebound	3
VNL1	C2	Video 1	Gain	19
VNL1	C2	Video 1	Loss	48
VNL1	C2	Video 1	Made Goal	117
VNL1	C2	Video 1	Missed Goal	13
VNL1	C2	Video 1	Penalty	80
VNL1	C2	Video 1	Possession	683
VNL1	C2	Video 1	Second Phase	101
VNL1	C2	Video 1	Throw In	24
VNL1	C2	Video 1	Tip (Deflect)	5
VNL1	C2	Video 2	Attack Rebound	6
VNL1	C2	Video 2	Centre Pass	119
VNL1	C2	Video 2	Centre Pass Receive	105
VNL1	C2	Video 2	Circle Entry	163
VNL1	C2	Video 2	Defensive Rebound	3
VNL1	C2	Video 2	Gain	18
VNL1	C2	Video 2	Loss	48
VNL1	C2	Video 2	Made Goal	117
VNL1	C2	Video 2	Missed Goal	13
VNL1	C2	Video 2	Penalty	72
VNL1	C2	Video 2	Possession	649
VNL1	C2	Video 2	Second Phase	99
VNL1	C2	Video 2	Throw In	22
VNL1	C2	Video 2	Tip (Deflect)	5
VNL2	C1	Live	Attack Rebound	13
VNL2	C1	Live	Centre Pass	95
VNL2	C1	Live	Centre Pass Receive	92
VNL2	C1	Live	Circle Entry	178
VNL2	C1	Live	Defensive Rebound	16
VNL2	C1	Live	Gain	22
VNL2	C1	Live	Loss	24
VNL2	C1	Live	Made Goal	93
VNL2	C1	Live	Missed Goal	39
VNL2	C1	Live	Penalty	34
VNL2	C1	Live	Possession	644
VNL2	C1	Live	Second Phase	83
VNL2	C1	Live	Throw In	27
VNL2	C1	Live	Tip (Deflect)	19
VNL2	C1	Video 1	Attack Rebound	12
VNL2	C1	Video 1	Centre Pass	94
VNL2	C1	Video 1	Centre Pass Receive	92
VNL2	C1	Video 1	Circle Entry	178
VNL2	C1	Video 1	Defensive Rebound	16
VNL2	C1	Video 1	Gain	23
VNL2	C1	Video 1	Loss	25
VNL2	C1	Video 1	Made Goal	93
VNL2	C1	Video 1	Missed Goal	38
VNL2	C1	Video 1	Penalty	53
VNL2	C1	Video 1	Possession	725
VNL2	C1	Video 1	Second Phase	84
VNL2	C1	Video 1	Throw In	26
VNL2	C1	Video 1	Tip (Deflect)	24
VNL2	C1	Video 2	Attack Rebound	12
VNL2	C1	Video 2	Centre Pass	95
VNL2	C1	Video 2	Centre Pass Receive	92
VNL2	C1	Video 2	Circle Entry	180
VNL2	C1	Video 2	Defensive Rebound	16
VNL2	C1	Video 2	Gain	24
VNL2	C1	Video 2	Loss	22
VNL2	C1	Video 2	Made Goal	93
VNL2	C1	Video 2	Missed Goal	38
VNL2	C1	Video 2	Penalty	71
VNL2	C1	Video 2	Possession	745
VNL2	C1	Video 2	Second Phase	86
VNL2	C1	Video 2	Throw In	28
VNL2	C1	Video 2	Tip (Deflect)	23
VNL2	C2	Live	Attack Rebound	14
VNL2	C2	Live	Centre Pass	94
VNL2	C2	Live	Centre Pass Infringe	1
VNL2	C2	Live	Centre Pass Receive	92
VNL2	C2	Live	Circle Entry	158
VNL2	C2	Live	Defensive Rebound	17
VNL2	C2	Live	Gain	6
VNL2	C2	Live	Loss	33
VNL2	C2	Live	Made Goal	91
VNL2	C2	Live	Missed Goal	36
VNL2	C2	Live	Penalty	5
VNL2	C2	Live	Possession	609
VNL2	C2	Live	Second Phase	86
VNL2	C2	Live	Throw In	16
VNL2	C2	Video 1	(null)	2
VNL2	C2	Video 1	Attack Rebound	13
VNL2	C2	Video 1	Centre Pass	96
VNL2	C2	Video 1	Centre Pass Receive	88
VNL2	C2	Video 1	Circle Entry	168
VNL2	C2	Video 1	Defensive Rebound	16
VNL2	C2	Video 1	Gain	6
VNL2	C2	Video 1	Loss	37
VNL2	C2	Video 1	Made Goal	93
VNL2	C2	Video 1	Missed Goal	39
VNL2	C2	Video 1	Penalty	9
VNL2	C2	Video 1	Possession	648
VNL2	C2	Video 1	Second Phase	86
VNL2	C2	Video 1	Throw In	26
VNL2	C2	Video 2	Attack Rebound	12
VNL2	C2	Video 2	Centre Pass	97
VNL2	C2	Video 2	Centre Pass Receive	91
VNL2	C2	Video 2	Circle Entry	175
VNL2	C2	Video 2	Defensive Rebound	16
VNL2	C2	Video 2	Gain	7
VNL2	C2	Video 2	Loss	41
VNL2	C2	Video 2	Made Goal	93
VNL2	C2	Video 2	Missed Goal	38
VNL2	C2	Video 2	Penalty	27
VNL2	C2	Video 2	Possession	682
VNL2	C2	Video 2	Second Phase	85
VNL2	C2	Video 2	Throw In	28
VNL2	C2	Video 2	Tip (Deflect)	2
VNL3	C1	Live	Attack Rebound	5
VNL3	C1	Live	Centre Pass	91
VNL3	C1	Live	Centre Pass Receive	83
VNL3	C1	Live	Circle Entry	181
VNL3	C1	Live	Defensive Rebound	17
VNL3	C1	Live	Gain	34
VNL3	C1	Live	Loss	33
VNL3	C1	Live	Made Goal	91
VNL3	C1	Live	Missed Goal	26
VNL3	C1	Live	Penalty	43
VNL3	C1	Live	Possession	592
VNL3	C1	Live	Second Phase	70
VNL3	C1	Live	Throw In	37
VNL3	C1	Live	Tip (Deflect)	28
VNL3	C1	Video 1	Attack Rebound	8
VNL3	C1	Video 1	Centre Pass	98
VNL3	C1	Video 1	Centre Pass Receive	83
VNL3	C1	Video 1	Circle Entry	176
VNL3	C1	Video 1	Defensive Rebound	17
VNL3	C1	Video 1	Gain	28
VNL3	C1	Video 1	Loss	41
VNL3	C1	Video 1	Made Goal	91
VNL3	C1	Video 1	Missed Goal	29
VNL3	C1	Video 1	Penalty	97
VNL3	C1	Video 1	Possession	673
VNL3	C1	Video 1	Second Phase	69
VNL3	C1	Video 1	Throw In	37
VNL3	C1	Video 1	Tip (Deflect)	35
VNL3	C1	Video 2	Attack Rebound	9
VNL3	C1	Video 2	Centre Pass	93
VNL3	C1	Video 2	Centre Pass Receive	81
VNL3	C1	Video 2	Circle Entry	179
VNL3	C1	Video 2	Defensive Rebound	17
VNL3	C1	Video 2	Gain	27
VNL3	C1	Video 2	Loss	42
VNL3	C1	Video 2	Made Goal	91
VNL3	C1	Video 2	Missed Goal	30
VNL3	C1	Video 2	Penalty	95
VNL3	C1	Video 2	Possession	681
VNL3	C1	Video 2	Second Phase	69
VNL3	C1	Video 2	Throw In	35
VNL3	C1	Video 2	Tip (Deflect)	34
VNL3	C2	Live	Attack Rebound	7
VNL3	C2	Live	Centre Pass	92
VNL3	C2	Live	Centre Pass Receive	85
VNL3	C2	Live	Circle Entry	159
VNL3	C2	Live	Defensive Rebound	16
VNL3	C2	Live	Gain	11
VNL3	C2	Live	Loss	56
VNL3	C2	Live	Made Goal	91
VNL3	C2	Live	Missed Goal	27
VNL3	C2	Live	Penalty	17
VNL3	C2	Live	Possession	516
VNL3	C2	Live	Second Phase	70
VNL3	C2	Live	Throw In	31
VNL3	C2	Video 1	(null)	1
VNL3	C2	Video 1	Attack Rebound	6
VNL3	C2	Video 1	Centre Pass	95
VNL3	C2	Video 1	Centre Pass Receive	82
VNL3	C2	Video 1	Circle Entry	179
VNL3	C2	Video 1	Defensive Rebound	18
VNL3	C2	Video 1	Gain	15
VNL3	C2	Video 1	Loss	51
VNL3	C2	Video 1	Made Goal	90
VNL3	C2	Video 1	Missed Goal	28
VNL3	C2	Video 1	Penalty	64
VNL3	C2	Video 1	Possession	639
VNL3	C2	Video 1	Second Phase	66
VNL3	C2	Video 1	Throw In	38
VNL3	C2	Video 1	Tip (Deflect)	10
VNL3	C2	Video 2	Attack Rebound	7
VNL3	C2	Video 2	Centre Pass	95
VNL3	C2	Video 2	Centre Pass Receive	82
VNL3	C2	Video 2	Circle Entry	189
VNL3	C2	Video 2	Defensive Rebound	17
VNL3	C2	Video 2	Gain	13
VNL3	C2	Video 2	Loss	53
VNL3	C2	Video 2	Made Goal	91
VNL3	C2	Video 2	Missed Goal	28
VNL3	C2	Video 2	Penalty	81
VNL3	C2	Video 2	Possession	652
VNL3	C2	Video 2	Second Phase	66
VNL3	C2	Video 2	Throw In	40
VNL3	C2	Video 2	Tip (Deflect)	10
VNL4	C1	Live	Attack Rebound	5
VNL4	C1	Live	Centre Pass	109
VNL4	C1	Live	Centre Pass Receive	100
VNL4	C1	Live	Circle Entry	158
VNL4	C1	Live	Defensive Rebound	9
VNL4	C1	Live	Gain	29
VNL4	C1	Live	Loss	31
VNL4	C1	Live	Made Goal	108
VNL4	C1	Live	Missed Goal	17
VNL4	C1	Live	Penalty	47
VNL4	C1	Live	Possession	623
VNL4	C1	Live	Second Phase	86
VNL4	C1	Live	Throw In	27
VNL4	C1	Live	Tip (Deflect)	24
VNL4	C1	Video 1	Attack Rebound	6
VNL4	C1	Video 1	Centre Pass	112
VNL4	C1	Video 1	Centre Pass Receive	101
VNL4	C1	Video 1	Circle Entry	160
VNL4	C1	Video 1	Defensive Rebound	9
VNL4	C1	Video 1	Gain	26
VNL4	C1	Video 1	Loss	36
VNL4	C1	Video 1	Made Goal	108
VNL4	C1	Video 1	Missed Goal	17
VNL4	C1	Video 1	Penalty	65
VNL4	C1	Video 1	Possession	692
VNL4	C1	Video 1	Second Phase	87
VNL4	C1	Video 1	Throw In	26
VNL4	C1	Video 1	Tip (Deflect)	26
VNL4	C1	Video 2	Attack Rebound	6
VNL4	C1	Video 2	Centre Pass	110
VNL4	C1	Video 2	Centre Pass Receive	100
VNL4	C1	Video 2	Circle Entry	161
VNL4	C1	Video 2	Defensive Rebound	9
VNL4	C1	Video 2	Gain	28
VNL4	C1	Video 2	Loss	35
VNL4	C1	Video 2	Made Goal	108
VNL4	C1	Video 2	Missed Goal	17
VNL4	C1	Video 2	Penalty	65
VNL4	C1	Video 2	Possession	702
VNL4	C1	Video 2	Second Phase	84
VNL4	C1	Video 2	Throw In	27
VNL4	C1	Video 2	Tip (Deflect)	24
VNL4	C2	Live	(null)	5
VNL4	C2	Live	Attack Rebound	7
VNL4	C2	Live	Centre Pass	109
VNL4	C2	Live	Centre Pass Receive	97
VNL4	C2	Live	Circle Entry	147
VNL4	C2	Live	Defensive Rebound	9
VNL4	C2	Live	Gain	12
VNL4	C2	Live	Loss	46
VNL4	C2	Live	Made Goal	108
VNL4	C2	Live	Missed Goal	17
VNL4	C2	Live	Penalty	9
VNL4	C2	Live	Possession	564
VNL4	C2	Live	Second Phase	95
VNL4	C2	Live	Throw In	17
VNL4	C2	Live	Tip (Deflect)	1
VNL4	C2	Video 1	(null)	5
VNL4	C2	Video 1	Attack Rebound	5
VNL4	C2	Video 1	Centre Pass	110
VNL4	C2	Video 1	Centre Pass Infringe	1
VNL4	C2	Video 1	Centre Pass Receive	96
VNL4	C2	Video 1	Circle Entry	156
VNL4	C2	Video 1	Defensive Rebound	9
VNL4	C2	Video 1	Gain	14
VNL4	C2	Video 1	Loss	48
VNL4	C2	Video 1	Made Goal	107
VNL4	C2	Video 1	Missed Goal	17
VNL4	C2	Video 1	Penalty	20
VNL4	C2	Video 1	Possession	642
VNL4	C2	Video 1	Second Phase	90
VNL4	C2	Video 1	Throw In	29
VNL4	C2	Video 2	(null)	2
VNL4	C2	Video 2	Attack Rebound	6
VNL4	C2	Video 2	Centre Pass	110
VNL4	C2	Video 2	Centre Pass Receive	98
VNL4	C2	Video 2	Circle Entry	161
VNL4	C2	Video 2	Defensive Rebound	9
VNL4	C2	Video 2	Gain	14
VNL4	C2	Video 2	Loss	48
VNL4	C2	Video 2	Made Goal	107
VNL4	C2	Video 2	Missed Goal	17
VNL4	C2	Video 2	Penalty	46
VNL4	C2	Video 2	Possession	672
VNL4	C2	Video 2	Second Phase	85
VNL4	C2	Video 2	Throw In	27
VNL4	C2	Video 2	Tip (Deflect)	9
